# Supplementary material for: Biomarker in Active Surveillance for Prostate Cancer: A Systematic Review
Source: Cancers (Basel). 2021 Aug 24;13(17):4251. doi: 10.3390/cancers13174251 (PMC8428218; doi:10.3390/cancers13174251)
Supplement: Supplementary file 1 [file cancers-13-04251-s001.zip]

Archive with 1 entries (1 files):
- cancers-1288446-supplementary.pdf
